# Supplementary material for: Assessment of malaria real-time PCR methods and application with focus on low-level parasitaemia
Source: PLoS One. 2019 Jul 5;14(7):e0218982. doi: 10.1371/journal.pone.0218982 (PMC6611585; doi:10.1371/journal.pone.0218982)
Supplement: S1 Dataset — (XLSX) [file pone.0218982.s001.xlsx]

## Sheet: Norwegian POS Samples
Sample	Species	This study cytb SYBR		This study cytb TaqMan
		Ct	Ct mean	Ct	Ct mean
1	1. P. falciparum	20.733734	21.114191	22.529758	21.734793
		20.654236	21.114191	21.02195	21.734793
		21.954607	21.114191	21.652666	21.734793
2	2. P. falciparum	19.243093	19.258211	19.632843	19.51282
		19.32085	19.258211	19.11479	19.51282
		19.210688	19.258211	19.790823	19.51282
3	3. P. falciparum	19.28276	19.250166	19.248232	19.238058
		19.28611	19.250166	19.212137	19.238058
		19.181625	19.250166	19.253801	19.238058
4	4. P. falciparum	17.653475	17.627167	17.394136	17.388046
		17.65434	17.627167	17.306538	17.388046
		17.573685	17.627167	17.463465	17.388046
5	5. P. falciparum	Undetermined		Undetermined
		Undetermined		36.59936
		Undetermined		Undetermined
6	6. P. falciparum	18.35256	18.333345	18.635286	18.211649
		18.269064	18.333345	17.691446	18.211649
		18.37841	18.333345	18.30822	18.211649
7	7. P. falciparum	12.984198	13.069038	14.119164	13.464963
		13.198316	13.069038	13.029789	13.464963
		13.024604	13.069038	13.245936	13.464963
8	8. P. falciparum	16.970106	16.929129	17.157751	17.173689
		16.935877	16.929129	17.298166	17.173689
		16.8814	16.929129	17.065144	17.173689
9	9. P. falciparum	22.552013	22.613333	22.751207	22.787714
		22.66583	22.613333	22.893171	22.787714
		22.622147	22.613333	22.71877	22.787714
10	10. P. falciparum	16.71164	16.66184	17.17127	17.166685
		16.765574	16.66184	17.090229	17.166685
		16.508308	16.66184	17.23855	17.166685
11	11. P. falciparum	20.012623	20.587133	20.509602	20.154812
		20.319473	20.587133	19.934174	20.154812
		21.429306	20.587133	20.020658	20.154812
12	12. P. falciparum	22.271097	22.191254	23.484035	23.496252
		22.229898	22.191254	23.347193	23.496252
		22.07277	22.191254	23.657528	23.496252
13	13. P. falciparum	16.572466	16.691061	18.210733	17.874893
		16.91566	16.691061	17.912235	17.874893
		16.585056	16.691061	17.501713	17.874893
14	14. P. falciparum	19.104042	19.03245	20.496914	20.127277
		19.033617	19.03245	19.421515	20.127277
		18.959694	19.03245	20.463402	20.127277
15	15. P. falciparum	22.00872	22.06898	23.451912	23.296972
		22.071308	22.06898	23.126114	23.296972
		22.126913	22.06898	23.312893	23.296972
16	16. P. falciparum	15.568036	15.446267	16.349567	16.168966
		15.466175	15.446267	16.113796	16.168966
		15.304592	15.446267	16.043535	16.168966
17	17. P. falciparum	18.65074	18.612442	19.71009	19.738989
		18.650679	18.612442	19.616245	19.738989
		18.535904	18.612442	19.890627	19.738989
18	18. P. falciparum	21.27081	21.338766	22.81638	22.511383
		21.348736	21.338766	22.063627	22.511383
		21.396757	21.338766	22.654146	22.511383
19	1. P. vivax	19.129236	19.15838	19.874123	19.98488
		19.105543	19.15838	19.850124	19.98488
		19.240364	19.15838	20.230396	19.98488
20	2. P. vivax	19.39732	19.405523	20.185535	20.30488
		19.331743	19.405523	20.345755	20.30488
		19.48751	19.405523	20.383352	20.30488
21	3. P. vivax	18.468775	18.569504	19.033281	19.050947
		18.60535	18.569504	19.012035	19.050947
		18.634388	18.569504	19.107525	19.050947
22	4. P. vivax	19.879614	19.733032	20.256548	20.15911
		19.372204	19.733032	20.316912	20.15911
		19.94728	19.733032	19.903868	20.15911
23	5. P. vivax	19.928879	19.919744	20.584618	20.32464
		19.840546	19.919744	20.071115	20.32464
		19.989805	19.919744	20.318188	20.32464
24	6. P. vivax	21.300982	21.307184	21.417067	21.49143
		21.225872	21.307184	21.789948	21.49143
		21.3947	21.307184	21.267277	21.49143
25	7. P. vivax	21.273273	21.20451	21.708412	21.673958
		21.204006	21.20451	21.729324	21.673958
		21.136248	21.20451	21.584139	21.673958
26	8. P. vivax	18.784342	20.13566	18.970673	18.923714
		18.817705	20.13566	18.908474	18.923714
		22.80494	20.13566	18.891996	18.923714
27	1. P. ovale	17.531055	17.56221	18.04094	17.767883
		17.652504	17.56221	17.553019	17.767883
		17.50307	17.56221	17.70969	17.767883
28	2. P. ovale	23.974104	24.00074	24.329897	24.70265
		24.057356	24.00074	24.938545	24.70265
		23.970758	24.00074	24.839504	24.70265
29	3. P. ovale	22.737982	22.68035	23.346506	23.177092
		22.66619	22.68035	23.0136	23.177092
		22.636875	22.68035	23.17117	23.177092
30	1. P. malariae	Undetermined		Undetermined
		Undetermined		39.87174
		Undetermined		Undetermined
31	2. P. malariae	38.040977	39.2581	36.439644	36.03501
		40.062733	39.2581	36.045692	36.03501
		39.67059	39.2581	35.619698	36.03501
32	1. P. falciparum + P. malariae	23.68892	23.845728	24.616081	24.19374
		23.93483	23.845728	23.851797	24.19374
		23.913437	23.845728	24.113348	24.19374
33	2. P. falciparum + P. malariae	19.646261	19.488123	19.754036	19.677317
		19.536915	19.488123	19.860134	19.677317
		19.281193	19.488123	19.417784	19.677317
Treshold Mean		0.735		0.058

## Sheet: Norwegian NEG Samples
Sample	This study cytb SYBR (Ct)	This study cytb TaqMan (Ct)
1	Undetermined	Undetermined
2	Undetermined	Undetermined
3	Undetermined	Undetermined
4	Undetermined	Undetermined
5	Undetermined	Undetermined
6	Undetermined	Undetermined
7	Undetermined	Undetermined
8	Undetermined	Undetermined
9	Undetermined	Undetermined
10	Undetermined	Undetermined
11	Undetermined	Undetermined
12	Undetermined	Undetermined
13	Undetermined	Undetermined
14	Undetermined	Undetermined
15	Undetermined	Undetermined
16	Undetermined	Undetermined
17	Undetermined	Undetermined
18	Undetermined	Undetermined
19	Undetermined	Undetermined
20	Undetermined	Undetermined
21	Undetermined	Undetermined
22	Undetermined	Undetermined
23	Undetermined	Undetermined
24	Undetermined	Undetermined
25	Undetermined	Undetermined
26	Undetermined	Undetermined
27	Undetermined	Undetermined
28	Undetermined	Undetermined
29	Undetermined	Undetermined
30	Undetermined	Undetermined
31	Undetermined	Undetermined
32	Undetermined	Undetermined
33	Undetermined	Undetermined
34	Undetermined	Undetermined
35	Undetermined	Undetermined
36	Undetermined	Undetermined
37	Undetermined	Undetermined
38	Undetermined	Undetermined
39	Undetermined	Undetermined
40	Undetermined	Undetermined
41	Undetermined	Undetermined
42	Undetermined	Undetermined
43	Undetermined	Undetermined
44	Undetermined	Undetermined
45	Undetermined	Undetermined
46	Undetermined	Undetermined
47	Undetermined	Undetermined
48	Undetermined	Undetermined
49	Undetermined	Undetermined
50	Undetermined	Undetermined
51	Undetermined	Undetermined
52	Undetermined	Undetermined
53	Undetermined	Undetermined
54	Undetermined	Undetermined
55	Undetermined	Undetermined
56	Undetermined	Undetermined
57	Undetermined	Undetermined
58	Undetermined	Undetermined
59	Undetermined	Undetermined
60	Undetermined	Undetermined
61	Undetermined	Undetermined
62	Undetermined	Undetermined
63	Undetermined	Undetermined
64	Undetermined	Undetermined
65	Undetermined	Undetermined
66	Undetermined	Undetermined
67	Undetermined	Undetermined
68	Undetermined	Undetermined
69	Undetermined	Undetermined
70	Undetermined	Undetermined
71	Undetermined	Undetermined
72	Undetermined	Undetermined
73	Undetermined	Undetermined
74	Undetermined	Undetermined
75	Undetermined	41.052986
76	Undetermined	Undetermined
77	Undetermined	Undetermined
78	Undetermined	Undetermined
79	Undetermined	Undetermined
80	Undetermined	Undetermined
Treshold	1.151	0.078

## Sheet: Assay Comparison
Sample	Dilution Parasite per microL	This study cytb SYBR (Ct)	This study cytb TaqMan (Ct)	Lefterova 18S SYBR (Ct)	Xu cytb SYBR (Ct)	Farrugia cytb TaqMan (Ct)	Hofmann TARE-2 SYBR (Ct)	Hofmann varATS TaqMan (Ct)
Standard-1	2000.0	22.64421	23.895771	25.9446	24.312746	29.497877	27.479252	24.794367
Standard-1	2000.0	22.534733	23.945305	25.247496	23.805555	29.622452	28.065971	24.860382
Standard-1	2000.0	22.486567	23.484735	25.577942	23.476845	30.647427	28.266998	24.869728
Standard-2	200.0	25.651495	26.245266	28.588366	27.684082	31.773703	31.761683	28.532507
Standard-2	200.0	25.520607	26.070465	28.303728	27.363789	31.67763	32.197025	28.416437
Standard-2	200.0	25.713694	26.043701	28.640795	27.143246	32.020893	31.966974	28.470707
Standard-3	20.0	28.800617	29.457851	31.33574	31.965101	34.52446	36.007328	31.989098
Standard-3	20.0	28.925362	29.73327	31.969362	31.704042	35.10292	36.218014	31.822418
Standard-3	20.0	29.069197	29.547283	32.042942	31.443697	35.685146	36.362843	31.86028
Standard-4	2.0	32.576973	32.84188	34.791748	37.004562	38.96782	40.035767	36.512905
Standard-4	2.0	33.18912	33.24842	35.565853	36.46437	38.55317	40.621227	35.766396
Standard-4	2.0	32.7451	32.953815	36.20814	35.821617	38.26673	40.95649	35.811134
Treshold		1.043	0.084	1.306	0.932	0.130	0.327	0.126
Dilution-1	5.0	30.533964	29.889534	28.249823	27.282366	35.219177	31.776627	33.77736
Dilution-1	5.0	30.345215	29.466452	27.887917	26.99407	34.790512	32.655415	33.567585
Dilution-1	5.0	30.280975	30.291681	29.09168	27.35158	34.325718	33.094124	33.781044
Dilution-1	5.0	30.187637	28.741333	28.685667	27.964672	33.99305	32.770138	33.637486
Dilution-1	5.0	30.262993	29.472992	27.80367	28.49821	34.03301	33.19855	33.60402
Dilution-1	5.0	29.875254	30.404064	28.067556	28.228107	34.14826	33.4801	33.439594
Dilution-1	5.0	30.334269	29.715818	28.180462	29.410398	33.714146	32.4105	33.217247
Dilution-1	5.0	30.381138	29.340645	27.995409	28.789606	34.209995	33.48661	33.699318
Dilution-1	5.0	30.562687	29.96778	28.567371	28.857698	34.10477	33.040047	33.376804
Dilution-1	5.0	30.224895	29.58396	28.318064	29.61458	34.36647	33.516174	33.486897
Dilution-1	5.0	30.19891	29.461262	28.162409	28.436876	34.09591	32.907993	33.958656
Dilution-1	5.0	30.78888	30.844843	30.139881	30.15502	34.665245	32.26677	33.461304
Dilution-1 Mean	5.0	30.3314	29.765032	28.42916	28.46527	34.305523	32.883587	33.583942
Dilution-2	1.0	32.732746	31.521751	30.474224	29.747488	37.51974	35.09643	36.54501
Dilution-2	1.0	32.590214	31.621096	30.96731	30.068764	36.40694	37.694424	36.137833
Dilution-2	1.0	32.77501	32.42659	30.73905	30.599972	37.360462	37.08189	35.675964
Dilution-2	1.0	32.541092	32.14471	30.919035	30.820177	36.79466	37.174393	35.880955
Dilution-2	1.0	33.023598	32.40528	35.06209	31.125423	36.636417	36.688255	35.771404
Dilution-2	1.0	32.87779	32.696537	30.493807	31.875872	36.66709	36.382706	36.1034
Dilution-2	1.0	32.698845	31.555597	31.846478	35.39698	36.51083	37.178898	36.926193
Dilution-2	1.0	33.415714	32.48337	31.65912	32.809944	36.905907	35.79055	36.40759
Dilution-2	1.0	33.305225	31.625582	31.760218	32.568756	36.70644	36.83626	36.012165
Dilution-2	1.0	33.287437	31.39882	30.863691	32.633163	37.027706	36.49788	35.996468
Dilution-2	1.0	32.85994	32.126896	32.01731	30.880228	36.07613	36.415894	35.996136
Dilution-2	1.0	33.362324	32.87994	31.485996	31.435398	36.933243	35.99276	36.49106
Dilution-2 Mean	1.0	32.95583	32.07385	31.524025	31.663513	36.795464	36.569195	36.162014
Dilution-3	0.5	33.677673	33.879982	34.74576	30.538582	39.394257	36.916862	37.8448
Dilution-3	0.5	33.146824	33.395557	Undetermined	30.570919	38.81064	38.358074	37.034763
Dilution-3	0.5	33.817406	32.251915	42.09783	30.754211	38.74068	37.604065	37.35108
Dilution-3	0.5	33.96259	32.683044	31.546206	32.36921	38.96792	38.56211	36.879356
Dilution-3	0.5	33.191658	32.52053	36.78103	33.401073	38.06348	37.93269	37.38542
Dilution-3	0.5	33.40751	32.94483	36.28523	34.590702	37.194702	38.25668	36.19836
Dilution-3	0.5	33.92753	32.31724	30.975222	32.950813	38.116425	38.831104	38.27866
Dilution-3	0.5	33.24363	32.651073	32.325897	33.3439	38.13405	36.84059	38.171825
Dilution-3	0.5	33.666447	33.483322	32.844482	32.688423	37.937294	40.126446	37.485184
Dilution-3	0.5	34.661602	32.812416	31.45291	33.77945	37.662518	36.663902	37.260326
Dilution-3	0.5	34.429974	33.133423	33.32395	34.68276	36.9438	37.559647	37.103985
Dilution-3	0.5	34.692078	32.841423	31.834576	32.085266	39.211445	36.045113	37.86373
Dilution-3 Mean	0.5	33.81874	32.909565	34.019375	32.646275	38.26477	37.808105	37.40479
Dilution-4	0.1	37.892075	35.481068	32.972275	33.852425	42.5897	39.65681	42.02452
Dilution-4	0.1	37.762753	33.680344	32.934204	33.364697	Undetermined	40.414913	Undetermined
Dilution-4	0.1	35.91602	34.995415	Undetermined	Undetermined	Undetermined	39.79808	39.191254
Dilution-4	0.1	35.713116	Undetermined	Undetermined	Undetermined	41.42951	Undetermined	39.07647
Dilution-4	0.1	36.152523	35.63539	37.699783	37.105297	Undetermined	Undetermined	41.38994
Dilution-4	0.1	35.485413	Undetermined	Undetermined	34.52609	Undetermined	38.904976	40.584244
Dilution-4	0.1	Undetermined	35.42911	38.90669	33.291237	Undetermined	Undetermined	39.61768
Dilution-4	0.1	36.2164	Undetermined	Undetermined	34.77907	40.313286	42.263683	39.66803
Dilution-4	0.1	Undetermined	36.523983	Undetermined	35.28236	Undetermined	40.585934	40.569675
Dilution-4	0.1	34.88427	34.74812	Undetermined	36.747097	Undetermined	Undetermined	39.87085
Dilution-4	0.1	34.68631	33.95236	Undetermined	36.025963	Undetermined	Undetermined	39.712967
Dilution-4	0.1	Undetermined	Undetermined	Undetermined	33.83798	Undetermined	40.708687	40.33996
Dilution-4 Mean	0.1	36.078762	35.05572	35.62824	34.881218	41.444164	40.3333	40.185963
Dilution-5	0.05	37.66718	36.821846	Undetermined	32.45732	Undetermined	Undetermined	Undetermined
Dilution-5	0.05	37.873318	Undetermined	Undetermined	32.62304	41.562847	Undetermined	40.36775
Dilution-5	0.05	Undetermined	Undetermined	Undetermined	Undetermined	Undetermined	Undetermined	40.233356
Dilution-5	0.05	Undetermined	36.07762	Undetermined	Undetermined	Undetermined	39.7455	40.047962
Dilution-5	0.05	37.77077	38.201706	Undetermined	Undetermined	Undetermined	39.193325	41.95259
Dilution-5	0.05	36.857994	Undetermined	Undetermined	35.30198	Undetermined	Undetermined	41.973984
Dilution-5	0.05	37.095066	Undetermined	Undetermined	35.500217	Undetermined	Undetermined	Undetermined
Dilution-5	0.05	36.384926	Undetermined	Undetermined	35.62086	Undetermined	Undetermined	40.953144
Dilution-5	0.05	37.889603	Undetermined	Undetermined	35.86531	Undetermined	Undetermined	42.849854
Dilution-5	0.05	39.270058	37.40202	Undetermined	Undetermined	Undetermined	Undetermined	Undetermined
Dilution-5	0.05	Undetermined	37.91457	Undetermined	Undetermined	Undetermined	38.63872	Undetermined
Dilution-5	0.05	38.927258	Undetermined	Undetermined	Undetermined	Undetermined	Undetermined	41.183243
Dilution-5 Mean	0.05	37.748463	37.28355	Undetermined	34.561455	41.562847	39.192516	41.195232
Treshold		0.948	0.026	0.037	0.019	0.022	0.029	0.119

## Sheet: Tanzanian P.falciparum samples
Patient	This study cytb SYBR				This study cytb TaqMan				Hofmann varATS TaqMan
	EDTA		Filter		EDTA		Filter		EDTA		Filter
	Ct	Ct Mean	Ct	Ct Mean	Ct	Ct Mean	Ct	Ct Mean	Ct	Ct Mean	Ct	Ct Mean
1	20.228622	20.43405			27.340067	26.034441			24.33141	24.336197
	20.372152	20.43405			25.392271	26.034441			24.334743	24.336197
	20.701374	20.43405			25.370989	26.034441			24.34244	24.336197
2	16.32446	16.467756	25.136253	25.36624	18.883177	18.953959	25.90454	25.988855	19.231712	19.247992	23.581074	23.797018
	16.448084	16.467756	24.969593	25.36624	19.073906	18.953959	26.055336	25.988855	19.251604	19.247992	24.02256	23.797018
	16.630724	16.467756	25.99287	25.36624	18.904797	18.953959	26.00669	25.988855	19.260658	19.247992	23.787418	23.797018
3	Undetermined				Undetermined				Undetermined
	Undetermined				Undetermined				Undetermined
	Undetermined				Undetermined				Undetermined
4	34.786686				Undetermined				Undetermined
	Undetermined				Undetermined				Undetermined
	Undetermined				Undetermined				Undetermined
5	13.372372	13.422168			16.538664	16.141771			16.124258	16.181929
	13.413344	13.422168			15.966093	16.141771			16.156874	16.181929
	13.480787	13.422168			15.920562	16.141771			16.264654	16.181929
6	14.949029	14.738694			19.181646	18.819563			17.435204	17.520147
	14.464519	14.738694			18.50611	18.819563			17.5748	17.520147
	14.802537	14.738694			18.77093	18.819563			17.550438	17.520147
7	11.893886	11.844372			15.0459	14.742169			14.5859995	14.522011
	11.893264	11.844372			14.554491	14.742169			14.412071	14.522011
	11.745966	11.844372			14.626121	14.742169			14.567964	14.522011
8	22.069902	22.096848	30.03598	30.439156	Undetermined	25.98463	33.977757	32.683376	25.605957	25.671328	30.724447	30.624952
	22.320951	22.096848	30.00602	30.439156	25.933445	25.98463	31.797832	32.683376	25.68447	25.671328	30.557281	30.624952
	21.89969	22.096848	31.275467	30.439156	26.035818	25.98463	32.274544	32.683376	25.723558	25.671328	30.593128	30.624952
9	29.337568	29.096048	32.254856	32.586933	32.292305	32.20726	34.254303	34.005966	35.669273	35.826813	31.884192	32.023197
	29.168322	29.096048	32.54233	32.586933	32.236275	32.20726	33.473	34.005966	35.872807	35.826813	31.821133	32.023197
	28.782253	29.096048	32.96361	32.586933	32.0932	32.20726	34.290596	34.005966	35.93836	35.826813	32.36427	32.023197
10	Undetermined				Undetermined				Undetermined
	Undetermined				Undetermined				Undetermined
	Undetermined				Undetermined				40.890175
11	36.07038				40.770046				Undetermined
	Undetermined				Undetermined				Undetermined
	Undetermined				Undetermined				39.96983
12	Undetermined				Undetermined				39.58775	40.281452
	Undetermined				Undetermined				41.337116	40.281452
	Undetermined				39.653343				39.9195	40.281452
13	Undetermined				40.14165				Undetermined
	Undetermined				Undetermined				Undetermined
	Undetermined				Undetermined				Undetermined
14	41.90512	39.616528			Undetermined				Undetermined
	34.844837	39.616528			38.51366				40.137894
	42.09963	39.616528			Undetermined				Undetermined
15	Undetermined				Undetermined				Undetermined
	Undetermined				37.880165				Undetermined
	Undetermined				Undetermined				Undetermined
16	Undetermined				Undetermined				Undetermined
	36.12969				Undetermined				Undetermined
	Undetermined				Undetermined				40.426926
17	16.290974	16.326153	24.397459	24.404272	18.519133	18.632256	26.199505	26.125189	19.188702	19.20864	24.058954	24.205046
	16.236834	16.326153	24.463058	24.404272	18.927427	18.632256	26.167408	26.125189	19.262724	19.20864	24.263697	24.205046
	16.450653	16.326153	24.352299	24.404272	18.450205	18.632256	26.008646	26.125189	19.174494	19.20864	24.292482	24.205046
18	Undetermined				Undetermined	39.37848			Undetermined
	Undetermined				38.88326	39.37848			40.899
	Undetermined				39.873695	39.37848			Undetermined
19	Undetermined				Undetermined				38.934387
	Undetermined				39.44383				Undetermined
	Undetermined				Undetermined				Undetermined
20	24.151613	24.405464	32.44614	32.32768	28.649769	28.492285	33.800014	33.808167	28.755995	28.977865	33.366314	33.38768
	24.506979	24.405464	32.403732	32.32768	28.497395	28.492285	33.392822	33.808167	29.06433	28.977865	33.476013	33.38768
	24.5578	24.405464	32.133167	32.32768	28.329689	28.492285	34.231667	33.808167	29.113266	28.977865	33.320713	33.38768
21	Undetermined				Undetermined				Undetermined	39.93141
	Undetermined				Undetermined				39.58915	39.93141
	36.09673				Undetermined				40.273674	39.93141
22	Undetermined				Undetermined				Undetermined
	Undetermined				39.496456				Undetermined
	Undetermined				Undetermined				38.8754
23	23.784418	23.715385	31.25469	31.303823	27.567165	27.482428	33.12206	33.268597	30.506304	30.478502	35.254623	35.37753
	23.587364	23.715385	31.273962	31.303823	27.499134	27.482428	33.052776	33.268597	30.499033	30.478502	35.442646	35.37753
	23.774376	23.715385	31.382814	31.303823	27.380978	27.482428	33.63096	33.268597	30.430176	30.478502	35.435318	35.37753
24	20.101892	20.31923			24.747437	24.386957			28.118786	28.102274
	20.440393	20.31923			24.313374	24.386957			28.055607	28.102274
	20.415401	20.31923			24.100061	24.386957			28.13243	28.102274
25	Undetermined				39.158672				Undetermined
	34.62845				Undetermined				Undetermined
	Undetermined				Undetermined				Undetermined
26	Undetermined	37.610474			39.025867				39.925934	40.371124
	36.869785	37.610474			Undetermined				40.81631	40.371124
	38.351166	37.610474			Undetermined				Undetermined	40.371124
27	19.267288	19.341282			20.899216	20.865646			21.58504	21.635065
	19.259586	19.341282			20.66494	20.865646			21.573334	21.635065
	19.496971	19.341282			21.032782	20.865646			21.746828	21.635065
28	Undetermined				Undetermined				40.309685	40.25501
	Undetermined				Undetermined				40.200333	40.25501
	Undetermined				Undetermined				Undetermined	40.25501
29	Undetermined				Undetermined				39.700882	39.493427
	Undetermined				38.058422				38.544563	39.493427
	Undetermined				Undetermined				40.23484	39.493427
30	15.316632	15.330513	21.032522	21.161804	15.629067	15.841826	22.487278	22.470385	17.547014	17.405935	21.180435	21.304209
	15.295036	15.330513	21.267977	21.161804	15.91211	15.841826	22.471745	22.470385	17.33951	17.405935	21.332022	21.304209
	15.379872	15.330513	21.184914	21.161804	15.9843025	15.841826	22.452133	22.470385	17.331284	17.405935	21.400171	21.304209
31	Undetermined				37.937973				38.994263	39.330086
	37.168636				Undetermined				Undetermined	39.330086
	Undetermined				Undetermined				39.665913	39.330086
32	Undetermined				39.16662	38.694584			Undetermined	39.283142
	Undetermined				Undetermined	38.694584			39.589943	39.283142
	36.880867				38.22255	38.694584			38.97634	39.283142
33	19.281445	19.342157	26.88212	26.847847	20.76905	20.342112	28.463854	28.24984	23.276987	23.087982	27.210926	27.372263
	19.331688	19.342157	26.890701	26.847847	20.095087	20.342112	28.317196	28.24984	23.179327	23.087982	27.390121	27.372263
	19.413338	19.342157	26.770723	26.847847	20.162197	20.342112	27.968473	28.24984	22.807636	23.087982	27.515741	27.372263
34	37.306896	36.824562			37.62045	38.17968			40.90216	39.70915
	Undetermined	36.824562			Undetermined	38.17968			39.825203	39.70915
	36.342228	36.824562			38.73891	38.17968			38.40008	39.70915
35	25.462353	25.348124	32.79116	32.42705	26.1612	26.181602	34.08646	34.02324	31.568922	31.510704	35.29388	35.214695
	25.22195	25.348124	32.34169	32.42705	26.31649	26.181602	33.910057	34.02324	31.562899	31.510704	35.434433	35.214695
	25.360067	25.348124	32.1483	32.42705	26.067118	26.181602	34.073204	34.02324	31.400288	31.510704	34.91578	35.214695
36	21.718401	21.547066	29.115921	28.810936	23.74825	23.405228	30.777723	30.622688	24.52895	24.438705	29.558205	29.625921
	21.52695	21.547066	28.725012	28.810936	23.044514	23.405228	30.547424	30.622688	24.375746	24.438705	29.7576	29.625921
	21.39585	21.547066	28.591875	28.810936	23.422926	23.405228	30.54292	30.622688	24.411415	24.438705	29.561953	29.625921
37	14.22676	14.480667	21.564363	21.47326	15.2225275	14.9159	23.22334	23.003891	15.933213	15.916508	21.009474	21.189856
	14.769392	14.480667	21.457561	21.47326	14.607736	14.9159	23.038485	23.003891	15.9272995	15.916508	21.249037	21.189856
	14.4458475	14.480667	21.397863	21.47326	14.917436	14.9159	22.749851	23.003891	15.88901	15.916508	21.31105	21.189856
38	35.20181	35.7939			38.18392	37.90209			39.105045	38.983
	Undetermined	35.7939			37.911625	37.90209			38.86096	38.983
	36.38599	35.7939			37.610718	37.90209			Undetermined	38.983
39	Undetermined				Undetermined				40.82655	40.380356
	Undetermined				Undetermined				39.934162	40.380356
	Undetermined				Undetermined				Undetermined	40.380356
40	Undetermined				39.081524				Undetermined
	Undetermined				Undetermined				39.27563
	39.115723				Undetermined				Undetermined
41	Undetermined				Undetermined				39.799942	40.017788
	Undetermined				Undetermined				40.75233	40.017788
	36.729504				39.80121				39.501083	40.017788
42	18.28458	18.335365	24.7388	24.731834	21.168428	21.090063	26.353617	26.321503	19.60884	19.689772	23.817417	23.994516
	18.503475	18.335365	24.703066	24.731834	21.002752	21.090063	26.241222	26.321503	19.715773	19.689772	24.109327	23.994516
	18.21804	18.335365	24.753635	24.731834	21.099007	21.090063	26.369673	26.321503	19.7447	19.689772	24.056812	23.994516
43	23.152517	23.195913	29.928957	30.147726	25.583986	25.207497	32.37713	31.742228	25.142485	25.20299	29.341917	29.417007
	23.136383	23.195913	30.430723	30.147726	25.388803	25.207497	31.321997	31.742228	25.19641	25.20299	29.347534	29.417007
	23.298836	23.195913	30.083496	30.147726	24.649702	25.207497	31.527563	31.742228	25.270073	25.20299	29.561567	29.417007
44	32.67475	32.58687	38.11447	38.15336	35.447388	35.8112	40.031597		39.293045	38.93638	Undetermined
	32.45599	32.58687	38.192245	38.15336	35.81357	35.8112	Undetermined		38.795753	38.93638	Undetermined
	32.629864	32.58687	Undetermined	38.15336	36.172634	35.8112	Undetermined		38.720337	38.93638	Undetermined
45	15.89769	15.86948	22.696571	22.628046	17.402336	17.139046	24.316633	24.207048	17.692198	17.681013	21.591055	21.63194
	15.757414	15.86948	22.599297	22.628046	16.942179	17.139046	24.356152	24.207048	17.583015	17.681013	21.647783	21.63194
	15.953337	15.86948	22.58827	22.628046	17.072624	17.139046	23.948362	24.207048	17.767822	17.681013	21.656984	21.63194
46	23.039745	23.088219	30.466751	30.796396	24.590977	24.69403	32.432873	32.514755	25.12441	25.205582	29.293947	29.395857
	23.096437	23.088219	30.976332	30.796396	25.001936	24.69403	32.558643	32.514755	25.082367	25.205582	29.509062	29.395857
	23.128473	23.088219	30.946106	30.796396	24.489185	24.69403	32.552742	32.514755	25.409967	25.205582	29.384563	29.395857
47	17.175505	17.117601	24.556147	24.536852	19.140429	19.018366	26.533934	26.285997	18.727446	18.667091	23.586346	23.65618
	17.13606	17.117601	24.510223	24.536852	18.852003	19.018366	26.32394	26.285997	18.583158	18.667091	23.6817	23.65618
	17.041243	17.117601	24.544186	24.536852	19.062668	19.018366	26.000122	26.285997	18.690666	18.667091	23.700493	23.65618
48	27.656107	27.798647	34.077106	34.37065	29.52023	29.55924	Undetermined		35.798866	35.64208	40.611103	41.252766
	27.844559	27.798647	34.06352	34.37065	29.500818	29.55924	Undetermined		35.639053	35.64208	42.088966	41.252766
	27.89528	27.798647	34.971333	34.37065	29.656677	29.55924	Undetermined		35.48832	35.64208	41.058235	41.252766
49	16.855326	16.856966	23.965227	23.952059	19.060432	18.907013	25.538195	25.440645	18.87809	18.928509	24.264713	24.287119
	16.858637	16.856966	23.936739	23.952059	18.723097	18.907013	25.187838	25.440645	19.022427	18.928509	24.307297	24.287119
	16.856936	16.856966	23.95421	23.952059	18.93751	18.907013	25.59591	25.440645	18.88501	18.928509	24.289354	24.287119
50	15.853301	15.847836	23.287584	23.234259	17.400097	16.986773	24.43044	24.447502	17.98902	18.053993	23.231115	23.20359
	15.906072	15.847836	23.235006	23.234259	16.843876	16.986773	24.460295	24.447502	18.227749	18.053993	23.160778	23.20359
	15.784135	15.847836	23.180187	23.234259	16.716343	16.986773	24.451769	24.447502	17.945208	18.053993	23.21888	23.20359
51	20.348524	20.380682	27.207428	27.147089	24.27497	23.444311	28.932726	28.893862	23.038208	23.18136	28.605862	28.585413
	20.48997	20.380682	27.090292	27.147089	23.012594	23.444311	28.98122	28.893862	23.271055	23.18136	28.566805	28.585413
	20.30355	20.380682	27.143549	27.147089	23.04537	23.444311	28.767641	28.893862	23.234816	23.18136	28.583574	28.585413
52	23.004377	22.986923	29.989529	29.891134	26.012833	25.182222	31.727787	31.773672	27.04132	26.802237	31.888504	31.9593
	23.013107	22.986923	29.766201	29.891134	24.562744	25.182222	31.844606	31.773672	26.568962	26.802237	32.0114	31.9593
	22.943281	22.986923	29.917667	29.891134	24.971094	25.182222	31.748627	31.773672	26.796425	26.802237	31.977995	31.9593
53	12.789242	12.812515	19.827232	19.803324	14.298704	14.091022	21.93793	21.673532	14.015492	13.990378	19.927603	19.918228
	13.008356	12.812515	19.776552	19.803324	14.178315	14.091022	21.524263	21.673532	13.940259	13.990378	19.992302	19.918228
	12.63995	12.812515	19.806189	19.803324	13.796044	14.091022	21.558405	21.673532	14.015385	13.990378	19.834776	19.918228
54	15.259852	15.849214	23.616486	23.52832	17.445454	17.029367	25.553593	25.384094	17.08743	17.231127	23.97735	23.984367
	15.194628	15.849214	23.358957	23.52832	16.50607	17.029367	25.309776	25.384094	17.325977	17.231127	23.941957	23.984367
	17.093159	15.849214	23.609514	23.52832	17.136581	17.029367	25.288912	25.384094	17.279974	17.231127	24.033794	23.984367
55	26.9646	27.136648	33.760258	33.364124	29.969505	29.70526	36.173676	35.800537	29.398521	29.300186	34.070972	34.213917
	27.064837	27.136648	32.752563	33.364124	29.657179	29.70526	35.40873	35.800537	29.296484	29.300186	34.19288	34.213917
	27.380507	27.136648	33.57956	33.364124	29.489092	29.70526	35.81921	35.800537	29.205555	29.300186	34.37791	34.213917
56	14.42513	14.7660265	21.64124	21.62391	Undetermined	15.802317	23.585188	23.378723	15.603773	15.547549	22.03887	21.818472
	14.810896	14.7660265	21.557156	21.62391	16.032469	15.802317	23.309036	23.378723	15.5310335	15.547549	21.762691	21.818472
	15.062054	14.7660265	21.673346	21.62391	15.572165	15.802317	23.241945	23.378723	15.507838	15.547549	21.653854	21.818472
57	18.124468	18.147558	24.633732	24.46997	19.471209	19.306845	25.743378	25.838186	23.090845	22.777412	28.691412	28.80774
	18.093533	18.147558	24.238037	24.46997	19.0068	19.306845	25.700766	25.838186	22.952534	22.777412	28.96047	28.80774
	18.224674	18.147558	24.538137	24.46997	19.442522	19.306845	26.07041	25.838186	22.28886	22.777412	28.771338	28.80774
58	35.20266	35.086704			34.91912	35.2068			36.740376	37.168716
	34.42248	35.086704			35.54272	35.2068			37.622894	37.168716
	35.63497	35.086704			35.158558	35.2068			37.142883	37.168716
59	33.69629	33.52171			33.959984	34.69013			36.178696	36.1887
	33.20719	33.52171			35.123524	34.69013			36.916973	36.1887
	33.66164	33.52171			34.986877	34.69013			35.470432	36.1887
60	31.684729	31.840591			33.219387	33.14491			34.34462	34.41628
	32.158203	31.840591			32.874607	33.14491			34.572952	34.41628
	31.678843	31.840591			33.340725	33.14491			34.331264	34.41628
61	35.77971	35.890446			36.30529	37.40936			36.532536	37.61827
	35.30842	35.890446			39.24292	37.40936			38.181652	37.61827
	36.583218	35.890446			36.679863	37.40936			38.14063	37.61827
62	16.006573	16.078382	22.704754	22.953573	16.94936	16.630888	24.701159	24.181997	15.681369	15.775296	21.80208	21.874237
	16.0777	16.078382	22.634481	22.953573	16.93876	16.630888	23.983786	24.181997	15.777673	15.775296	21.976513	21.874237
	16.150879	16.078382	23.521482	22.953573	16.004547	16.630888	23.86105	24.181997	15.866848	15.775296	21.844116	21.874237
63	33.58381	34.477642			37.928673	37.24172			37.66629	37.111256
	33.608055	34.477642			36.435947	37.24172			36.823513	37.111256
	36.241066	34.477642			37.36054	37.24172			36.843964	37.111256
64	34.515366	35.551823			36.153103	36.93873			39.262882	38.618435
	35.98794	35.551823			Undetermined	36.93873			37.432663	38.618435
	36.152157	35.551823			37.72435	36.93873			39.15975	38.618435
65	35.870228	36.863148			38.22194	37.782288			36.017902	36.082867
	33.74547	36.863148			38.28393	37.782288			36.498123	36.082867
	40.973755	36.863148			36.840996	37.782288			35.732567	36.082867
66	15.637383	15.64886	24.299213	24.200949	17.204126	17.054565	24.81305	24.66802	17.331488	17.391432	23.041082	23.003227
	15.618286	15.64886	24.008116	24.200949	17.291136	17.054565	24.522991	24.66802	17.403223	17.391432	22.871742	23.003227
	15.69091	15.64886	24.295515	24.200949	16.668432	17.054565	Undetermined	24.66802	17.439585	17.391432	23.096857	23.003227
67	30.884068	31.097742	39.101692	39.70253	34.73865	34.78128	Undetermined		36.025105	36.31732	Undetermined
	30.84242	31.097742	Undetermined	39.70253	35.084766	34.78128	Undetermined		36.547184	36.31732	41.897995
	31.56674	31.097742	40.303364	39.70253	34.52043	34.78128	24.698727		36.379677	36.31732	Undetermined
68	19.084713	19.106073	27.53737	27.638329	20.35423	20.42819	28.128178	28.110773	21.736423	21.741343	27.549059	27.625809
	19.123302	19.106073	27.593817	27.638329	20.116676	20.42819	27.900963	28.110773	21.865547	21.741343	27.710619	27.625809
	19.110205	19.106073	27.783802	27.638329	20.813658	20.42819	28.303177	28.110773	21.62206	21.741343	27.617752	27.625809
69	15.925614	15.979625	23.839016	23.838999	18.133373	18.41369	23.93631	24.197802	17.547129	17.636902	23.727154	23.717031
	15.914229	15.979625	23.782236	23.838999	18.660988	18.41369	24.375238	24.197802	17.646135	17.636902	23.718742	23.717031
	16.099031	15.979625	23.895748	23.838999	18.446707	18.41369	24.281857	24.197802	17.71744	17.636902	23.70519	23.717031
70	14.268124	14.483926	22.155756	22.248634	16.116074	16.231426	22.806046	22.649042	15.728042	15.771157	21.387163	21.49903
	14.55138	14.483926	22.212313	22.248634	15.970795	16.231426	22.591398	22.649042	15.774158	15.771157	21.571774	21.49903
	14.632275	14.483926	22.377836	22.248634	16.60741	16.231426	22.549685	22.649042	15.811274	15.771157	21.538149	21.49903
71	13.734065	13.823464	22.257622	22.321327	15.080631	14.943378	22.975168	22.711962	15.422459	15.395902	21.297653	21.207113
	14.001022	13.823464	22.319094	22.321327	14.833132	14.943378	22.531187	22.711962	15.371648	15.395902	21.276674	21.207113
	13.735308	13.823464	22.387264	22.321327	14.916373	14.943378	22.62953	22.711962	15.393598	15.395902	21.047009	21.207113
72	20.873674	21.014387	29.316135	29.267487	23.337133	23.468733	30.41098	29.926903	24.074135	23.923933	30.039045	30.018389
	21.081577	21.014387	29.271563	29.267487	23.70075	23.468733	29.95864	29.926903	23.854588	23.923933	29.970617	30.018389
	21.087908	21.014387	29.214756	29.267487	23.368309	23.468733	29.411089	29.926903	23.843073	23.923933	30.045502	30.018389
73	17.87084	17.919868	25.99631	26.035933	23.12088	23.00432	26.69897	26.830816	20.103498	20.008398	26.379461	26.239899
	17.91424	17.919868	26.057571	26.035933	22.930542	23.00432	26.720175	26.830816	19.941822	20.008398	26.211546	26.239899
	17.974525	17.919868	26.053917	26.035933	22.96154	23.00432	27.073296	26.830816	19.979874	20.008398	26.128689	26.239899
74	28.809278	28.816038	38.9411	37.2727	31.206251	31.067253	37.361214	37.30939	33.80351	34.149204	40.807327	40.108948
	28.669653	28.816038	36.408436	37.2727	31.096903	31.067253	37.268196	37.30939	34.355152	34.149204	40.073433	40.108948
	28.969183	28.816038	36.46857	37.2727	30.898607	31.067253	37.29876	37.30939	34.28895	34.149204	39.446087	40.108948
Treshold Mean	0.438				0.062				0.087

## Sheet: q-PCR data
Patient	This study cytb SYBR
	Quantity	Qty Mean
1	59154.13	52078.293
	53800.56	52078.293
	43280.188	52078.293
2	780929.75	712806.2
	719660.5	712806.2
	637828.2	712806.2
3	0.0
	0.0
	0.0
4	3.9203768
	0.0
	0.0
5	5494917.0	5319325.5
	5348105.5	5319325.5
	5114955.0	5319325.5
6	1938239.4	2247771.5
	2669792.0	2247771.5
	2135282.8	2247771.5
7	1.459944E7	1.5101235E7
	1.4605437E7	1.5101235E7
	1.6098828E7	1.5101235E7
8	17517.633	17320.143
	14839.382	17320.143
	19603.414	17320.143
9	143.68417	170.59048
	160.68993	170.59048
	207.39735	170.59048
10	0.0
	0.0
	0.0
11	1.6782777
	0.0
	0.0
12	0.0
	0.0
	0.0
13	0.0
	0.0
	0.0
14	0.035489187	1.2797532
	3.7725625	1.2797532
	0.03120799	1.2797532
15	0.0
	0.0
	0.0
16	0.0
	1.6137666
	0.0
17	0.0
	0.0
	0.0
18	0.0
	0.0
	0.0
19	798405.6	781445.25
	827490.94	781445.25
	718439.2	781445.25
20	4425.4116	3769.3203
	3499.063	3769.3203
	3383.4856	3769.3203
21	0.0
	0.0
	1.6493052
22	0.0
	0.0
	0.0
23	5640.935	5915.0054
	6425.58	5915.0054
	5678.4995	5915.0054
24	64322.152	56011.53
	51427.957	56011.53
	52284.484	56011.53
25	0.0
	4.352586
	0.0
26	0.0	0.9467927
	1.3819834	0.9467927
	0.5116021	0.9467927
27	185625.52	177110.8
	186587.11	177110.8
	159119.73	177110.8
28	0.0
	0.0
	0.0
29	0.0
	0.0
	0.0
30	9316823.0	9233729.0
	9451787.0	9233729.0
	8932579.0	9233729.0
31	0.0
	4.455312
	0.0
32	0.0
	0.0
	5.3964896
33	664508.75	638592.8
	642641.25	638592.8
	608628.5	638592.8
34	4.0633883	5.894254
	0.0	5.894254
	7.72512	5.894254
35	10833.245	11714.815
	12714.2705	11714.815
	11596.929	11714.815
36	131112.7	147529.05
	148942.6	147529.05
	162531.84	147529.05
37	1.925297E7	1.6435269E7
	1.3413718E7	1.6435269E7
	1.6639121E7	1.6435269E7
38	16.510326	12.006773
	0.0	12.006773
	7.5032196	12.006773
39	0.0
	0.0
	0.0
40	0.0
	0.0
	1.2181767
41	0.0
	0.0
	5.9688563
42	358863.88	347988.22
	309855.66	347988.22
	375245.12	347988.22
43	13701.056	13323.785
	13850.142	13323.785
	12420.159	13323.785
44	23.04846	24.49768
	26.691545	24.49768
	23.753033	24.49768
45	1779519.6	1816312.0
	1955100.9	1816312.0
	1714315.8	1816312.0
46	14777.727	14309.285
	14226.298	14309.285
	13923.832	14309.285
47	755156.5	785629.0
	775404.44	785629.0
	826326.06	785629.0
48	667.9185	608.4775
	588.6022	608.4775
	568.9118	608.4775
49	936083.1	935054.25
	934006.25	935054.25
	935073.4	935054.25
50	1833302.5	1841071.4
	1769542.1	1841071.4
	1920369.5	1841071.4
51	89875.52	88081.23
	81739.9	88081.23
	92628.25	88081.23
52	15132.532	15314.105
	15044.168	15314.105
	15765.618	15314.105
53	1.4318142E7	1.4168472E7
	1.2360954E7	1.4168472E7
	1.5826319E7	1.4168472E7
54	2729753.0	2126547.0
	2851844.2	2126547.0
	798043.7	2126547.0
55	1062.1364	952.9183
	993.0664	952.9183
	803.5521	952.9183
56	1.68703E7	1.3652199E7
	1.3048025E7	1.3652199E7
	1.1038271E7	1.3652199E7
57	1435953.1	1415015.4
	1465843.6	1415015.4
	1343249.4	1415015.4
58	16.500977	18.872524
	27.74376	18.872524
	12.372838	18.872524
59	44.999374	51.125164
	62.326275	51.125164
	46.049843	51.125164
60	171.79976	156.53682
	125.33622	156.53682
	172.47449	156.53682
61	11.235855	11.064742
	15.378728	11.064742
	6.579643	11.064742
62	5884532.5	5614042.5
	5612279.5	5614042.5
	5345317.0	5614042.5
63	48.49978	34.828735
	47.722908	34.828735
	8.263517	34.828735
64	26.07954	14.876004
	9.780872	14.876004
	8.767599	14.876004
65	10.578517	18.160444
	43.54939	18.160444
	0.35342738	18.160444
66	2119034.5	2103227.8
	2146353.8	2103227.8
	2044294.9	2103227.8
67	76.61641	67.95655
	78.78705	67.95655
	48.46619	67.95655
68	209810.6	206837.58
	204449.02	206837.58
	206253.19	206837.58
69	1746495.5	1687025.1
	1759883.4	1687025.1
	1554696.5	1687025.1
70	5309385.5	4619553.5
	4390589.5	4619553.5
	4158685.5	4619553.5
71	7596805.0	7179512.0
	6351244.5	7179512.0
	7590485.0	7179512.0
72	63190.117	57628.605
	54964.316	57628.605
	54731.383	57628.605
73	473657.72	458519.4
	460067.22	458519.4
	441833.28	458519.4
74	308.15555	307.79355
	338.41302	307.79355
	276.812	307.79355
Treshold mean	0.422

## Sheet: Fig3 data
Sample	Extraction method	Cytb Conventional PCR				This study cytb SYBR				This study cytb TaqMan				Hofmann varATS TaqMan
		1.parallel	2.parallel	3.parallel	Conclusion	1.parallel	2.parallel	3.parallel	Conclusion	1.parallel	2.parallel	3.parallel	Conclusion	1.parallel	2.parallel	3.parallel	Conclusion
1	EDTA	Negative	Negative	Negative	Negative	Undetermined	Undetermined	Undetermined	Negative	Undetermined	Undetermined	Undetermined	Negative	Undetermined	Undetermined	Undetermined	Negative
2	EDTA	Postive	Negative	Postive	Postive	34.786686	Undetermined	Undetermined	Negative	Undetermined	Undetermined	Undetermined	Negative	Undetermined	Undetermined	Undetermined	Negative
3	EDTA	Negative	Postive	Negative	Negative	Undetermined	Undetermined	Undetermined	Negative	Undetermined	Undetermined	Undetermined	Negative	Undetermined	Undetermined	40.890175	Negative
4	EDTA	Negative	Postive	Postive	Postive	36.07038	Undetermined	Undetermined	Negative	40.770046	Undetermined	Undetermined	Negative	Undetermined	Undetermined	39.96983	Negative
5	EDTA	Negative	Postive	Postive	Postive	Undetermined	Undetermined	Undetermined	Negative	Undetermined	Undetermined	39.653343	Negative	39.58775	41.337116	39.9195	Postive
6	EDTA	Negative	Postive	Postive	Postive	Undetermined	Undetermined	Undetermined	Negative	40.14165	Undetermined	Undetermined	Negative	Undetermined	Undetermined	Undetermined	Negative
7	EDTA	Negative	Negative	Negative	Negative	41.90512	34.844837	42.09963	Postive	Undetermined	38.51366	Undetermined	Negative	Undetermined	40.137894	Undetermined	Negative
8	EDTA	Postive	Negative	Negative	Negative	Undetermined	Undetermined	Undetermined	Negative	Undetermined	37.880165	Undetermined	Negative	Undetermined	Undetermined	Undetermined	Negative
9	EDTA	Negative	Negative	Negative	Negative	Undetermined	36.12969	Undetermined	Negative	Undetermined	Undetermined	Undetermined	Negative	Undetermined	Undetermined	40.426926	Negative
10	EDTA	Postive	Postive	Postive	Postive	Undetermined	Undetermined	Undetermined	Negative	Undetermined	38.88326	39.873695	Postive	Undetermined	40.899	Undetermined	Negative
11	EDTA	Postive	Negative	Negative	Negative	Undetermined	Undetermined	Undetermined	Negative	Undetermined	39.44383	Undetermined	Negative	38.934387	Undetermined	Undetermined	Negative
12	EDTA	Postive	Negative	Negative	Negative	Undetermined	Undetermined	36.09673	Negative	Undetermined	Undetermined	Undetermined	Negative	Undetermined	39.58915	40.273674	Postive
13	EDTA	Negative	Negative	Negative	Negative	Undetermined	Undetermined	Undetermined	Negative	Undetermined	39.496456	Undetermined	Negative	Undetermined	Undetermined	38.8754	Negative
14	EDTA	Negative	Negative	Negative	Negative	Undetermined	34.62845	Undetermined	Negative	39.158672	Undetermined	Undetermined	Negative	Undetermined	Undetermined	Undetermined	Negative
15	EDTA	Postive	Negative	Negative	Negative	Undetermined	36.869785	38.351166	Postive	39.025867	Undetermined	Undetermined	Negative	39.925934	40.81631	Undetermined	Postive
16	EDTA	Negative	Negative	Negative	Negative	Undetermined	Undetermined	Undetermined	Negative	Undetermined	Undetermined	Undetermined	Negative	40.309685	40.200333	Undetermined	Postive
17	EDTA	Postive	Negative	Negative	Negative	Undetermined	Undetermined	Undetermined	Negative	Undetermined	38.058422	Undetermined	Negative	39.700882	38.544563	40.23484	Postive
18	EDTA	Negative	Postive	Negative	Negative	Undetermined	37.168636	Undetermined	Negative	37.937973	Undetermined	Undetermined	Negative	38.994263	Undetermined	39.665913	Postive
19	EDTA	Negative	Postive	Negative	Negative	Undetermined	Undetermined	36.880867	Negative	39.16662	Undetermined	38.22255	Postive	Undetermined	39.589943	38.97634	Postive
20	EDTA	Postive	Negative	Postive	Postive	37.306896	Undetermined	36.342228	Postive	37.62045	Undetermined	38.73891	Postive	40.90216	39.825203	38.40008	Postive
21	EDTA	Postive	Negative	Negative	Negative	35.20181	Undetermined	36.38599	Postive	38.18392	37.911625	37.610718	Postive	39.105045	38.86096	Undetermined	Postive
22	EDTA	Negative	Negative	Negative	Negative	Undetermined	Undetermined	Undetermined	Negative	Undetermined	Undetermined	Undetermined	Negative	40.82655	39.934162	Undetermined	Postive
23	EDTA	Negative	Negative	Negative	Negative	Undetermined	Undetermined	39.115723	Negative	39.081524	Undetermined	Undetermined	Negative	Undetermined	39.27563	Undetermined	Negative
24	EDTA	Negative	Negative	Negative	Negative	Undetermined	Undetermined	36.729504	Negative	Undetermined	Undetermined	39.80121	Negative	39.799942	40.75233	39.501083	Postive
25	EDTA	Postive	Postive	Postive	Postive	32.67475	32.45599	32.629864	Postive	35.447388	35.81357	36.172634	Postive	39.293045	38.795753	38.720337	Postive
26	EDTA	Postive	Postive	Postive	Postive	35.20266	34.42248	35.63497	Postive	34.91912	35.54272	35.158558	Postive	36.740376	37.622894	37.142883	Postive
27	EDTA	Postive	Postive	Postive	Postive	33.69629	33.20719	33.66164	Postive	33.959984	35.123524	34.986877	Postive	36.178696	36.916973	35.470432	Postive
28	EDTA	Postive	Postive	Postive	Postive	31.684729	32.158203	31.678843	Postive	33.219387	32.874607	33.340725	Postive	34.34462	34.572952	34.331264	Postive
29	EDTA	Postive	Postive	Postive	Postive	35.77971	35.30842	36.583218	Postive	36.30529	39.24292	36.679863	Postive	36.532536	38.181652	38.14063	Postive
30	EDTA	Negative	Postive	Postive	Postive	33.58381	33.608055	36.241066	Postive	37.928673	36.435947	37.36054	Postive	37.66629	36.823513	36.843964	Postive
31	EDTA	Postive	Postive	Postive	Postive	34.515366	35.98794	36.152157	Postive	36.153103	Undetermined	37.72435	Postive	39.262882	37.432663	39.15975	Postive
32	EDTA	Postive	Negative	Postive	Postive	35.870228	33.74547	40.973755	Postive	38.22194	38.28393	36.840996	Postive	36.017902	36.498123	35.732567	Postive
33	EDTA	Postive	Postive	Postive	Postive	30.884068	30.84242	31.56674	Postive	34.73865	35.084766	34.52043	Postive	36.025105	36.547184	36.379677	Postive
34	Filter	Postive	Postive	Postive	Postive	32.254856	32.54233	32.96361	Postive	34.254303	33.473	34.290596	Postive	31.884192	31.821133	32.36427	Postive
35	Filter	Postive	Postive	Postive	Postive	32.44614	32.403732	32.133167	Postive	33.800014	33.392822	34.231667	Postive	33.366314	33.476013	33.320713	Postive
36	Filter	Postive	Postive	Postive	Postive	31.25469	31.273962	31.382814	Postive	33.12206	33.052776	33.63096	Postive	35.254623	35.442646	35.435318	Postive
37	Filter	Postive	Postive	Postive	Postive	32.79116	32.34169	32.1483	Postive	34.08646	33.910057	34.073204	Postive	35.29388	35.434433	34.91578	Postive
38	Filter	Negative	Negative	Postive	Negative	38.11447	38.192245	Undetermined	Postive	40.031597	Undetermined	Undetermined	Negative	Undetermined	Undetermined	Undetermined	Negative
39	Filter	Postive	Negative	Negative	Negative	34.077106	34.06352	34.971333	Postive	Undetermined	Undetermined	Undetermined	Negative	40.611103	42.088966	41.058235	Postive
40	Filter	Postive	Postive	Postive	Postive	33.760258	32.752563	33.57956	Postive	36.173676	35.40873	35.81921	Postive	34.070972	34.19288	34.37791	Postive
41	Filter	Negative	Postive	Postive	Postive	39.101692	Undetermined	40.303364	Postive	Undetermined	Undetermined	24.698727	Negative	Undetermined	41.897995	Undetermined	Negative
42	Filter	Postive	Negative	Postive	Postive	38.9411	36.408436	36.46857	Postive	37.361214	37.268196	37.29876	Postive	40.807327	40.073433	39.446087	Postive

## Sheet: 2013 Tanzanian Pos Cloncusion
Sample	Genus-specific cytb Conventional PCR						P.falciparum 18S Conventional PCR	P.vivax 18S Conventional PCR	P.ovale 18S Conventional PCR	P.malariae 18S Conventional PCR	Sequencing of the genus-specific cytb PCR product	Conclusion*
	1.Run	2.Run	3.Run	4.Run	5.Run	6.Run
1	POS	POS	Not done	Not done	Not done	Not done	POS	NEG	NEG	NEG		POS, Falciparum
2	POS	NEG	Not done	Not done	Not done	Not done	POS	NEG	NEG	NEG		POS, Falciparum
3	Not done	POS	Not done	Not done	Not done	Not done	POS	NEG	NEG	NEG		POS, Falciparum
4	Not done	POS	POS	NEG	POS	POS	NEG	NEG	NEG	NEG	Yes, P.falciparum	POS, Falciparum
5	POS	POS	Not done	Not done	Not done	Not done	POS	NEG	NEG	NEG		POS, Falciparum
6	POS	POS	Not done	Not done	Not done	Not done	POS	NEG	NEG	NEG		POS, Falciparum
7	POS	POS	POS	Not done	Not done	Not done	POS	NEG	NEG	NEG	Yes, P.falciparum	POS, Falciparum
8	POS	POS	Not done	Not done	Not done	Not done	POS	NEG	NEG	NEG		POS, Falciparum
9	POS	POS	Not done	Not done	Not done	Not done	POS	NEG	NEG	NEG		POS, Falciparum
10	Not done	POS	NEG	POS	Not done	Not done	NEG	NEG	NEG	NEG	Yes, P.falciparum	POS, Falciparum
11	Not done	POS	POS	POS	POS	Not done	NEG	NEG	NEG	NEG	Yes, P.falciparum	POS, Falciparum
12	Not done	POS	POS	Not done	Not done	Not done	NEG	NEG	NEG	NEG	Yes, P.falciparum	POS, Falciparum
13	Not done	POS	NEG	POS	Not done	Not done	NEG	NEG	NEG	NEG	Yes, P.falciparum	POS, Falciparum
14	Not done	POS	NEG	POS	NEG	POS	NEG	NEG	NEG	NEG	Yes, P.falciparum	POS, Falciparum
15	Not done	POS	Not done	Not done	Not done	Not done	POS	NEG	NEG	NEG		POS, Falciparum
16	Not done	POS	POS	NEG	NEG	POS	NEG	NEG	NEG	NEG	Yes, P.falciparum	POS, Falciparum
17	POS	POS	Not done	Not done	Not done	Not done	POS	NEG	NEG	NEG		POS, Falciparum
18	Not done	POS	POS	NEG	NEG	POS	NEG	NEG	NEG	NEG	Yes, P.falciparum	POS, Falciparum
19	Not done	POS	POS	NEG	NEG	POS	NEG	NEG	NEG	NEG	Yes, P.falciparum	POS, Falciparum
20	POS	POS	Not done	Not done	Not done	Not done	POS	NEG	NEG	NEG		POS, Falciparum
21	POS	POS	POS	Not done	Not done	Not done	NEG	NEG	NEG	NEG	Yes, P.falciparum	POS, Falciparum
22	Not done	POS	NEG	POS	Not done	Not done	NEG	NEG	NEG	NEG	Yes, P.falciparum	POS, Falciparum
23	POS	POS	Not done	Not done	Not done	Not done	POS	NEG	NEG	NEG		POS, Falciparum
24	POS	POS	Not done	Not done	Not done	Not done	POS	NEG	NEG	NEG		POS, Falciparum
25	Not done	POS	POS	Not done	Not done	Not done	POS	NEG	NEG	NEG	Yes, P.falciparum	POS, Falciparum
26	POS	POS	POS	Not done	Not done	Not done	NEG	NEG	NEG	NEG	Yes, P.falciparum	POS, Falciparum
27	POS	POS	Not done	Not done	Not done	Not done	POS	NEG	NEG	NEG		POS, Falciparum
28	POS	POS	NEG	POS	Not done	Not done	NEG	NEG	NEG	NEG	Yes, P.falciparum	POS, Falciparum
29	Not done	POS	POS	Not done	Not done	Not done	NEG	NEG	NEG	NEG	Yes, P.falciparum	POS, Falciparum
30	POS	POS	Not done	Not done	Not done	Not done	POS	NEG	NEG	NEG		POS, Falciparum
31	Not done	POS	POS	Not done	Not done	Not done	NEG	NEG	NEG	NEG	Yes, P.falciparum	POS, Falciparum
32	Not done	POS	POS	Not done	Not done	Not done	NEG	NEG	NEG	NEG	Yes, P.falciparum	POS, Falciparum
33	POS	POS	Not done	Not done	Not done	Not done	POS	NEG	NEG	NEG		POS, Falciparum
34	Not done	POS	POS	Not done	Not done	Not done	NEG	NEG	NEG	NEG	Yes, P.falciparum	POS, Falciparum
35	POS	POS	Not done	Not done	Not done	Not done	POS	NEG	NEG	NEG		POS, Falciparum
36	POS	POS	Not done	Not done	Not done	Not done	POS	NEG	NEG	NEG		POS, Falciparum
37	POS	POS	Not done	Not done	Not done	Not done	POS	NEG	NEG	NEG		POS, Falciparum
38	Not done	POS	POS	POS	NEG	POS	NEG	NEG	NEG	NEG	Yes, P.falciparum	POS, Falciparum
39	Not done	POS	POS	Not done	Not done	Not done	NEG	NEG	NEG	NEG	Yes, P.falciparum	POS, Falciparum
40	Not done	POS	Not done	Not done	Not done	Not done	POS	NEG	NEG	NEG		POS, Falciparum
41	Not done	POS	POS	Not done	Not done	Not done	NEG	NEG	NEG	NEG	Yes, P.falciparum	POS, Falciparum
42	POS	POS	Not done	Not done	Not done	Not done	POS	NEG	NEG	NEG		POS, Falciparum
43	POS	POS	Not done	Not done	Not done	Not done	POS	NEG	NEG	NEG		POS, Falciparum
44	POS	POS	Not done	Not done	Not done	Not done	POS	NEG	NEG	NEG		POS, Falciparum
45	POS	POS	Not done	Not done	Not done	Not done	POS	NEG	NEG	NEG		POS, Falciparum
46	POS	NEG	Not done	Not done	Not done	Not done	POS	NEG	NEG	NEG		POS, Falciparum
47	POS	POS	Not done	Not done	Not done	Not done	POS	NEG	NEG	NEG		POS, Falciparum
48	POS	POS	Not done	Not done	Not done	Not done	POS	NEG	NEG	NEG		POS, Falciparum
49	POS	POS	Not done	Not done	Not done	Not done	POS	NEG	NEG	NEG		POS, Falciparum
50	POS	POS	Not done	Not done	Not done	Not done	POS	NEG	NEG	NEG		POS, Falciparum
51	POS	POS	Not done	Not done	Not done	Not done	POS	NEG	NEG	NEG		POS, Falciparum
52	POS	POS	Not done	Not done	Not done	Not done	POS	NEG	NEG	NEG		POS, Falciparum
53	POS	POS	Not done	Not done	Not done	Not done	POS	NEG	NEG	NEG		POS, Falciparum
54	POS	POS	Not done	Not done	Not done	Not done	POS	NEG	NEG	NEG		POS, Falciparum
55	POS	POS	Not done	Not done	Not done	Not done	POS	NEG	NEG	NEG		POS, Falciparum
56	POS	POS	Not done	Not done	Not done	Not done	POS	NEG	NEG	NEG		POS, Falciparum
57	POS	POS	Not done	Not done	Not done	Not done	POS	NEG	NEG	NEG		POS, Falciparum
58	POS	POS	Not done	Not done	Not done	Not done	POS	NEG	NEG	NEG		POS, Falciparum
59	POS	POS	Not done	Not done	Not done	Not done	POS	NEG	NEG	NEG		POS, Falciparum
60	POS	POS	Not done	Not done	Not done	Not done	POS	NEG	NEG	NEG		POS, Falciparum
61	Not done	POS	Not done	Not done	Not done	Not done	POS	NEG	NEG	NEG		POS, Falciparum
62	POS	POS	Not done	Not done	Not done	Not done	POS	NEG	NEG	NEG		POS, Falciparum
63	Not done	POS	Not done	Not done	Not done	Not done	POS	NEG	NEG	NEG		POS, Falciparum
64	Not done	POS	Not done	Not done	Not done	Not done	POS	NEG	NEG	NEG		POS, Falciparum
65	Not done	POS	Not done	Not done	Not done	Not done	POS	NEG	NEG	NEG		POS, Falciparum
66	POS	POS	Not done	Not done	Not done	Not done	POS	NEG	NEG	NEG		POS, Falciparum
67	Not done	POS	Not done	Not done	Not done	Not done	POS	NEG	NEG	NEG		POS, Falciparum
68	POS	POS	Not done	Not done	Not done	Not done	POS	NEG	NEG	NEG		POS, Falciparum
69	POS	POS	Not done	Not done	Not done	Not done	POS	NEG	NEG	NEG		POS, Falciparum
70	POS	POS	Not done	Not done	Not done	Not done	POS	NEG	NEG	NEG		POS, Falciparum
71	POS	POS	Not done	Not done	Not done	Not done	POS	NEG	NEG	NEG		POS, Falciparum
72	POS	POS	Not done	Not done	Not done	Not done	POS	NEG	NEG	NEG		POS, Falciparum
73	POS	POS	Not done	Not done	Not done	Not done	POS	NEG	NEG	NEG		POS, Falciparum
74	POS	POS	Not done	Not done	Not done	Not done	POS	NEG	NEG	NEG		POS, Falciparum
*Samples were concluded as positive if both genus-specific cytb PCR and species-specific 18S PCR were positive, or at least two positive parallels of the genus-specific cytb PCR
and species confirmed by sequencing. All methods are described previously by Haanshuus et al. Malaria Journal 2013, and the sample material are described by Strøm et al. Malaria Journal 2013.
